# Supplementary material for: X Chromosome Control of Meiotic Chromosome Synapsis in Mouse Inter-Subspecific Hybrids
Source: PLoS Genet. 2014 Feb 6;10(2):e1004088. doi: 10.1371/journal.pgen.1004088 (PMC3916230; doi:10.1371/journal.pgen.1004088)
Supplement: Table S3 — Testes weight and sperm count in male progeny of B6×(STUS×PWD), B6×(PWD×STUS) and reciprocal crosses (STUS×PWD)×B6, and (PWD×STUS)×B6. (XLSX) [file pgen.1004088.s008.xlsx]

## Sheet: Sheet1
Table S3. Testes weight and sperm count in male progeny of B6 x (STUS x PWD), B6 x (PWD x STUS) and reciprocal crosses (STUS x PWD) x B6, and (PWD x STUS) x B6.
Cross	Dam ID	Sir ID	Offspring ID	Sex	Testis left (mg)	Testis right (mg)	Testes mass (mg)	Sperm x 10-6
B6 x (STUS x PWD)
	1065	6550	6767	M	26.6	26.7	53.3	0
	1065	6550	6768	M	40.5	40	80.5	0.65
	1065	6550	6769	M	40	40.4	80.4	1.45
	1065	6550	6841	M	28	29.1	57.1	0
	1065	6550	6842	M	26.8	27.5	54.3	0
	1065	6550	6843	M	26	26.5	52.5	0
	6642	6694	6910	M	34.3	35.4	69.7	0.04
	6642	6694	6911	M	40.9	40.9	81.8	0.6
	2256	6557	6973	M	50.2	50.2	100.4	3.8
	1065	6550	6974	M	29.5	30.2	59.7	0
	1065	6550	6975	M	32.1	33.2	65.3	0
	1065	6550	6976	M	24.3	25	49.3	0
	6642	6694	6982	M	23	24.4	47.4	0
	6642	6694	6983	M	44.7	48	92.7	3.3
	6642	6694	6984	M	24.1	27.1	51.2	0
	6642	6694	6985	M	24.9	25.2	50.1	0
	6642	6694	6986	M	31.4	30.8	62.2	0
	6730	6558	7037	M	28.4	29.9	58.3	0
	1065	6550	7064	M	31.3	31.3	62.6	0
	1065	6550	7065	M	30	31.1	61.1	0.0104167
	6642	6694	7071	M	40.2	43.5	83.7	1.5
	4678	7912	8220	M	36.6	37.6	74.2	0.2
	4678	7912	8221	M	29.1	30	59.1	0.00520833
	4678	7912	8222	M	31.4	33.4	64.8	0
	4678	7912	8223	M	26.4	27.8	54.2	0
	4858	7911	8309	M	31.1	34.2	65.3	0.109375
	4858	7911	8310	M	30.1	30.3	60.4	0.00520833
	4858	7911	8311	M	33.1	33.2	66.3	0.015625
	4857	7948	8349	M	40.5	39.6	80.1	0.45
	4857	7948	8350	M	34.4	35.9	70.3	0.046875
	4857	7948	8401	M	48.3	50.2	98.5	0.8
	4857	7948	8402	M	20.3	21.2	41.5	0
	4695	7949	8465	M	36.4	36	72.4	0.5
	4695	7949	8466	M	29.5	30.4	59.9	0.0104167
	4695	7949	8467	M	44	44.4	88.4	1.15
	5087	8032	8508	M	33.5	36.5	70	0.140625
	5087	8032	8509	M	32.6	32.9	65.5	0.00520833
	5087	8032	8510	M	57.7	58.5	116.2	7.9
	5087	8032	8511	M	37.7	38.8	76.5	0.2
	4695	7949	8565	M	40.1	41.2	81.3	0.3
	4695	7949	8566	M	56.5	56.4	112.9	5.85
B6 x (PWD x STUS)								Sperm x 10-6
	132	6624	6832	M	36.1	38.6	74.7	0.4
	6652	6615	6947	M	27.2	28.8	56	0
	6652	6615	6948	M	28.5	28.9	57.4	0.0208333
	6652	6615	6949	M	24.9	25.6	50.5	0
	6652	6615	6950	M	33.1	35	68.1	0.35
	6652	6615	6951	M	42.4	43.6	86	2
	132	6624	6963	M	40.8	41.3	82.1	0.125
	132	6624	6964	M	31.5	31.8	63.3	0
	132	6624	6965	M	31.2	32.9	64.1	0.0625
	6652	6615	7027	M	29.7	32	61.7	0.0104
	6652	6615	7028	M	35.7	38.5	74.2	0.0416667
	6652	6615	7029	M	34.1	36.4	70.5	0.104167
	6652	6615	7030	M	43.6	45.7	89.3	1.35
	6652	6615	7031	M	41.1	43.1	84.2	0.145833
	132	6624	7038	M	35.7	36.3	72	0
	132	6624	7039	M	36.5	36.7	73.2	0.05
	2291	6614	7056	M	21.9	21.4	43.3	0.00520833
	2291	6614	7057	M	24.5	25.2	49.7	0
	6652	6615	7102	M	38.4	39.1	77.5	0.7
	6652	6615	7103	M	48.5	49.6	98.1	2.25
	6652	6615	7105	M	25.6	27.7	53.3	0
	4696	7926	8072	M	29.8	31.7	61.5	0.00520833
	4696	7926	8073	M	30.4	32.3	62.7	0.015625
	4696	7926	8074	M	52.5	54.7	107.2	2.25
	7733	7924	8091	M	34.5	35.8	70.3	0.03125
	7733	7924	8094	M	24.6	25.3	49.9	0
	7733	7924	8095	M	35.1	36.3	71.4	0.291667
	4696	7926	8185	M	23.9	23.9	47.8	0
	4696	7926	8186	M	38.9	39.5	78.4	1.05
	7733	7924	8204	M	43.7	44.2	87.9	1.3
	7733	7924	8205	M	25	26.3	51.3	0
	7733	7924	8206	M	23.8	23.5	47.3	0
	4695	7925	8312	M	24.3	25.5	49.8	0
	4695	7925	8313	M	42.3	44.6	86.9	0.6
	4695	7925	8314	M	32.7	34.3	67	0.0416667
	5069	7927	8370	M	33.4	34.3	67.7	0
	5069	7927	8371	M	37.5	38.5	76	0.2
	5069	7927	8372	M	27.6	28.5	56.1	0
	5069	7927	8373	M	48.6	51.2	99.8	2.25
	5069	7927	8468	M	32	33.3	65.3	0.0104167
	5069	7927	8469	M	47.5	48.6	96.1	1.85
	5069	7927	8470	M	49.3	50	99.3	1.15
	5069	7927	8471	M	39.8	39.8	79.6	0.6
(PWD x STUS) x B6								Sperm x 10-6
	6609	1061	6811	M	26.2	25.8	52	0
	6608	2114	6864	M	29.7	30.5	60.2	0
	6608	2114	6865	M	26.5	27.8	54.3	0
	6608	2114	6866	M	23.8	24.2	48	0
	6608	2114	6867	M	31.1	32	63.1	0
	6610	1060	6871	M	25.6	26.6	52.2	0
	6610	1060	6872	M	23.7	23.1	46.8	0
	6610	1060	6873	M	24.8	24.1	48.9	0
	6610	1060	6874	M	29.1	28.8	57.9	0
	6610	1060	6875	M	27.1	27.4	54.5	0
	6610	1060	6876	M	26	26	52	0
	6609	1061	6912	M	25.5	25.9	51.4	0
	6608	2114	6967	M	33.3	33.2	66.5	0
	6608	2114	6968	M	30.4	30	60.4	0
	6611	2113	6969	M	35.1	33.8	68.9	0
	6611	2113	6970	M	34.1	34.5	68.6	0
	6611	2113	6971	M	28.8	29.4	58.2	0
	6611	2113	6972	M	30.7	31.2	61.9	0
	6610	1060	6987	M	34.5	34.8	69.3	0
	6611	2113	7054	M	38.7	39.7	78.4	0
(STUS x PWD) x B6								Sperm x 10-6
	6555	1062	6821	M	27.6	27.2	54.8	0
	6555	1062	6822	M	29.2	28.4	57.6	0
	6555	1062	6823	M	30.5	31.4	61.9	0.02
	6555	1062	6998	M	35.5	34.8	70.3	0
	6555	1062	6999	M	31.6	31.5	63.1	0
	6555	1062	7000	M	36.5	37.5	74	0
	6696	6650	7003	M	28.5	29.3	57.8	0
	6696	6650	7004	M	33.3	33.4	66.7	0
	6696	6650	7005	M	33	33.1	66.1	0
	6695	6648	7042	M	32.4	33	65.4	0
	6695	6648	7043	M	30.5	30.3	60.8	0
	6695	6648	7044	M	29.4	30.3	59.7	0
	6696	6650	7077	M	34.2	36	70.2	0.005
	6696	6650	7078	M	29.5	30.3	59.8	0
	6696	6650	7079	M	32.8	32.7	65.5	0
	6555	1062	7082	M	43.6	43.6	87.2	0
	6695	6648	7123	M	30.2	31.3	61.5	0
	6695	6648	7124	M	32.7	32.8	65.5	0
	6695	6648	7125	M	34.2	34.2	68.4	0
	6695	6648	7126	M	32.6	31.6	64.2	0
	6695	6648	7127	M	34.3	34.8	69.1	0
	6695	6648	7128	M	28.4	29	57.4	0
