# Supplementary material for: X Chromosome Control of Meiotic Chromosome Synapsis in Mouse Inter-Subspecific Hybrids
Source: PLoS Genet. 2014 Feb 6;10(2):e1004088. doi: 10.1371/journal.pgen.1004088 (PMC3916230; doi:10.1371/journal.pgen.1004088)
Supplement: Table S6 — Primers. (XLS) [file pgen.1004088.s011.xls]

## Sheet: qrt-pcr and sequencing
Table S6. Primers
RTPCR primers
Sequence	Primer ID
GGCTGTATTCCCCTCCATCG	RT-Actb1-F
CCAGTTGGTAACAATGCCATGT	RT-Actb1-R
ATCCAGCAGCAGCAAGTGAT	RT-Ctag2-ex2-3-CF
AGGATCTTCTGTGGTCCACCT	RT-Ctag2-ex2-3-CR
GCTCAGGTAACATTGACTCCAA	RT-4930447F04Rik-F1
TCTGTCTTGATTCTTGTCCTTTGT	RT-4930447F04Rik-R1
TTCAAAGGCTGACCCCTACA	RT-Slitrk2-F1
TGGCTTTTGGAGCTCTGGT	RT-Slitrk2-R1
AGGGACCTTACTTAGGTT	RT-4933436I01Rik-F1
GAGGCTTCACAATGGAC	RT-4933436I01Rik-R1
GTGAGGATGATAAAGGGTGAG	RT-Fmr1-ex5-6F
CATAAGTTACAGAGAAGGCAC	RT-Fmr1-ex5-6R
GAGGAGGAAGAGGATGAACAG	RT-Fmr1nb-ex5-6F
TTTCAATGGGACAGTAAAGCTC	RT-Fmr1nb-ex5-6R
Re-sequencing primers
ATCGAAGGCCAAGTCAGAGA	SEQ-Fmr1nb-ex1to3-F
ATCGAAGGCCAAGTCAGAGA	SEQ-Fmr1nb-ex1to3-R
AGGTGGTGGTGGCATGTAAT	SEQ-Fmr1nb-ex3to6-F
GCATGCAATGGAACTTTAATTTG	SEQ-Fmr1nb-ex3to6-R
CGTGGATATGTGCAAGCTCATCCATAAT	SEQ-MiR465b-LRP-F1
ACAGCAGGCCTTAAACCCATTGAGAGAT	SEQ-MiR465b-LRP-R1
AACAAGCGGCAGAAAAAGAA	SEQ-4933436I01Rik-F1
ATTGTCCCAGCTATGCATCC	SEQ-4933436I01Rik-R1
GGCCCTTAACGGCTATGATT	SEQ-Pri-Mir-465b-F
GAAAGGCCCTGATCAATTTTT	SEQ-Pri-Mir-465b-R
TGACCCTTTACTTGGCCATT	SEQ-Mir-465a-F
TGTGGATATGTCCAAGCTCATC	SEQ-Mir-465a-R
AGTAGTAGGATTCTGTATGACCCTTT	SEQ-Mir-465b-F
AAGAATGTGGCCATGTGGA	SEQ-Mir-465b-R
AAGTTTGTAGAGCAGGTGGTGAA	SEQ-Ctag2A-F
ATGAAATGCCTTTGCCTTGT	SEQ-Ctag2D-R

## Sheet: genotyping
SSLP marker	Forward primer	Reverse primer
SR-09	AAGCCTTTTTCTTATCTCAG	TCATTTTATCAGAGCCTAGA
SR-12	ATATAGCACAATAGCCAAGA	TTAGCTCAAATATGATGCC
SR-22	GAGCTCCCAAAGTGTCAAAT	TCATCTTGTTCAGAACAGCC
SR-38	TTGCTTGAACTAAAACAGTG	AGGTTTGTTCTTTGATCAGT
SR-51	CAGGAGAAGATGGCACAATA	TAACCCTTTCACCATGTTTC
SR-62	GTCTTTTTACCCTAAATGTT	GACTGGGACCAATTTGT
DXMit55	CTGCTTCCAGAATATTATCACTACTCC	AAAACATCCATTTATGTTAACACACA
DXMit81	GAGGAGCATCAACCTTCTCG	GAGGTGGGGAGAAACAGAGG
DXMit49	TTGGGACGAGTCTGAGCAC	TTGTCACATTTGTCTTGAAGGC
DXMit166	GAGATAAACCTGACTAACCCTTTCC	GGATTTTCCCAAAAAAGAAACC
DXMit140	ACATGAAAGTTAGAAAGAGACCCG	GTGCACATTTGTGTGTGTATGC
DXMit92	GTATATCTTGCAGCAATAGAAACCC	TCCTCTATATCTGTGCTGTAAGATGC
DXMit76	CCTCCAACCACCAAGACCTA	ATAACACAGACACACATAGATACACCA
DXMit87	TGAGAAAAGTGGTGTGTTTCTAGC	CATTACCTAGGCCTACTTGTAGATCC
DXMit143	AGGAAATGTGTGTACTCTGTATCTATG	TGCTGCCTTGGCATGTATAG
DXMit109	AAGTGGTCAGGTCTAATGGCA	CCTCATAGCCTTCAAACCCA
DXMit142	TGGTGGATGTTTGCCTATCA	GCAGGCAACTGTGAGCCTC
DXMit25	TTCCCAAGCTGCTGTTTCTT	TGGCAGCACTTTAAGCATTG
DXMit119	CTTTAACCATAATAATGGCCTTGC	GGGTTCTGTGATCGCAAGTT
DXMit60	AATGCCTGGTTCTTAGAGGATG	CAGCAACAAGAGAGTTTCATGC
DXMit93	TTGTCAGAATGATCGATTCTTATATC	CACCCAAAGTAGTTAGATCTTATCATT
DXMit114	ATGGCATCCACAGTACCACA	GTAAAATCAATTTGTGAATAAGGAAGC
DXMit16	CTGCAATGCCTGCTGTTTTA	CCGGAGTACAAAGGGAGTCA
DXMit170	TGCAGGCACTAACAGTGAGG	TAGTTTCACTGTGCCATTGTATACA
DXMit173	ATTTGATGTCCTCGTCTGGTG	TAATTATACTGGGGACTAGAACTCAGG
DXMit234	ATTTATGTGTCAGTGGTGGGG	AAACTGGGACATAGTCTATAAGACCG
DXMit31	TTATGTGCTTATTAGCCAAGGTG	AAAATAGAACTTCAGCAGCATGC
Table	Primer sequences of SSLP markers used for finer Hstx1/2 mapping.
